# Supplementary material for: Celastrol-Loaded Hyaluronic Acid/Cancer Cell Membrane Lipid Nanoparticles for Targeted Hepatocellular Carcinoma Prevention
Source: Cells. 2024 Nov 4;13(21):1819. doi: 10.3390/cells13211819 (PMC11545145; doi:10.3390/cells13211819)
Supplement: Supplementary file 1 [file cells-13-01819-s001.zip]

Archive with 1 entries (1 files):
- cells-3245336-supplementary.pdf
